# Supplementary material for: Restricted Surface Diffusion of Cytochromes on Bioenergetic Membranes with Anionic Lipids
Source: Membranes (Basel). 2025 Apr 13;15(4):124. doi: 10.3390/membranes15040124 (PMC12029013; doi:10.3390/membranes15040124)
Supplement: Supplementary file 1 [file membranes-15-00124-s001.zip]

Archive with 11 entries (10 files):
- SI-movies/
- SI-movies/.DS_Store
- __MACOSX/SI-movies/._.DS_Store
- SI-movies/SI-movie-2-fVII.mp4
- __MACOSX/SI-movies/._SI-movie-2-fVII.mp4
- SI-movies/SI-movie-4-full_tail.mp4
- __MACOSX/SI-movies/._SI-movie-4-full_tail.mp4
- SI-movies/SI-movie-3-hmmm.mp4
- __MACOSX/SI-movies/._SI-movie-3-hmmm.mp4
- SI-movies/SI-movie-1-cyt2.mp4
- __MACOSX/SI-movies/._SI-movie-1-cyt2.mp4
